# Supplementary material for: Fungal Biodeterioration Risk in Monastic Libraries without Climate Control
Source: Microorganisms. 2024 Jul 17;12(7):1450. doi: 10.3390/microorganisms12071450 (PMC11279154; doi:10.3390/microorganisms12071450)
Supplement: Supplementary file 1 [file microorganisms-12-01450-s001.zip]

Archive with 1 entries (1 files):
- microorganisms-3044928-supplementary.pdf
